# Supplementary material for: Clinical updates on gliomas and implications of the 5th edition of the WHO classification of central nervous system tumors
Source: Front Oncol. 2023 Mar 14;13:1131642. doi: 10.3389/fonc.2023.1131642 (PMC10043404; doi:10.3389/fonc.2023.1131642)
Supplement: Supplementary file 7 [file DataSheet_7.xlsx]

## Sheet: Sheet1
Supplementary Table 1. Molecular alterations of different subtypes of gliomas classified by the 5th edition of the WHO classification of CNS tumors.
	Glioblastoma (n=78)				Oligodendroglioma (n=47)				Astrocytoma (n=42)				Paediatric-type diffuse gliomas (n=21)				Glioneuronal and neuronal tumors (n=7)				Circumscribed astrocytic gliomas (n=3)
	Mutation	Deletion	Amplification		Mutation	Deletion	Amplification		Mutation	Deletion	Amplification		Mutation	Deletion	Amplification		Mutation	Deletion	Amplification		Mutation	Deletion	Amplification
ACVR1	0, 0.0%	0, 0.0%	0, 0.0%		2, 4.3%	0, 0.0%	0, 0.0%		0, 0.0%	0, 0.0%	0, 0.0%		0, 0.0%	0, 0.0%	0, 0.0%		0, 0.0%	0, 0.0%	0, 0.0%		0, 0.0%	0, 0.0%	0, 0.0%
ATRX	3, 3.8%	0, 0.0%	0, 0.0%		2, 4.3%	0, 0.0%	0, 0.0%		29, 69.0%	0, 0.0%	0, 0.0%		1, 4.8%	0, 0.0%	0, 0.0%		0, 0.0%	0, 0.0%	0, 0.0%		0, 0.0%	0, 0.0%	0, 0.0%
BCOR	2, 2.6%	0, 0.0%	0, 0.0%		1, 2.1%	0, 0.0%	0, 0.0%		1, 2.4%	0, 0.0%	0, 0.0%		1, 4.8%	0, 0.0%	0, 0.0%		0, 0.0%	0, 0.0%	0, 0.0%		1, 33.3%	0, 0.0%	0, 0.0%
BRAF	26, 33.3%	2, 2.6%	29, 37.2%		12, 25.5%	1, 2.1%	7, 14.9%		10, 23.8%	1, 2.4%	13, 30.9%		6, 28.6%	1, 4.8%	1, 4.8%		1, 14.3%	0, 0.0%	3, 42.9%		2, 66.7%	0, 0.0%	0, 0.0%
CDK4	5, 6.4%	21, 26.9%	21, 26.9%		7, 14.9%	9, 19.1%	8, 17.0%		2, 4.8%	17, 40.5%	8, 19.0%		1, 4.8%	4, 19.0%	5, 23.8%		1, 14.3%	1, 14.3%	2, 28.6%		0, 0.0%	0, 0.0%	0, 0.0%
CDK6	1, 1.3%	0, 0.0%	67, 85.9%		1, 2.1%	0, 0.0%	13, 27.7%		0, 0.0%	0, 0.0%	23, 54.8%		0, 0.0%	0, 0.0%	7, 33.3%		1, 14.3%	0, 0.0%	5, 71.4%		1, 33.3%	0, 0.0%	1, 33.3%
CDKN2A	4, 5.1%	48, 61.5%	9, 11.5%		2, 4.3%	7, 14.9%	5, 10.6%		1, 2.4%	14, 33.3%	6, 14.3%		1, 4.8%	7, 33.3%	3, 14.3%		1, 14.3%	4, 57.1%	0, 0.0%		0, 0.0%	1, 33.3%	0, 0.0%
CDKN2B	6, 7.7%	48, 61.5%	12, 15.4%		2, 4.3%	7, 14.9%	13, 27.7%		3, 7.1%	13, 30.9%	9, 21.4%		1, 4.8%	6, 28.6%	6, 28.6%		1, 14.3%	4, 57.1%	0, 0.0%		0, 0.0%	1, 33.3%	0, 0.0%
chr10p	20, 25.6%	55, 70.5%	1, 1.3%		41, 87.2%	0, 0.0%	4, 8.5%		29, 69.0%	0, 0.0%	12, 28.6%		15, 71.4%	0, 0.0%	4, 19.0%		1, 14.3%	4, 57.1%	2, 28.6%		1, 33.3%	1, 33.3%	1, 33.3%
chr10q	19, 24.4%	57, 73.1%	1, 1.3%		39, 83.0%	1, 2.1%	7, 14.9%		29, 69.0%	8, 19.0%	5, 11.9%		13, 61.9%	5, 23.8%	5, 23.8%		3, 42.9%	3, 42.9%	1, 14.3%		1, 33.3%	1, 33.3%	1, 33.3%
chr17	59, 75.6%	5, 6.4%	9, 11.5%		36, 76.6%	0, 0.0%	7, 14.9%		32, 76.2%	1, 2.4%	7, 16.7%		13, 61.9%	0, 0.0%	5, 23.8%		5, 71.4%	0, 0.0%	1, 14.3%		3, 100,0%	0, 0.0%	0, 0.0%
chr19q	39, 50.0%	5, 6.4%	23, 29.5%		47, 100.0%	0, 0.0%	0, 0.0%		16, 38.1%	18, 42.9%	2, 4.8%		11, 52.4%	5, 23.8%	0, 0.0%		3, 42.9%	1, 14.3%	3, 42.9%		3, 100,0%	0, 0.0%	0, 0.0%
chr1p	60, 76.9%	3, 3.8%	14, 17.9%		47, 100.0%	0, 0.0%	0, 0.0%		37, 88.1%	0, 0.0%	5, 11.9%		16, 76.2%	2, 9.5%	1, 4.8%		5, 71.4%	1, 14.3%	0, 0.0%		3, 100,0%	0, 0.0%	0, 0.0%
chr7p	9, 11.5%	1, 1.3%	67, 85.9%		37, 78.7%	0, 0.0%	10, 21.3%		29, 69.0%	2, 4.8%	11, 26.2%		17, 81.0%	0, 0.0%	2, 9.5%		1, 14.3%	0, 0.0%	6, 85.7%		2, 66.7%	0, 0.0%	1, 33.3%
chr7q	21, 26.9%	0, 0.0%	55, 70.5%		30, 63.8%	1, 2.1%	9, 19.1%		19, 45.2%	0, 0.0%	20, 47.6%		18, 85.7%	0, 0.0%	1, 4.8%		1, 14.3%	0, 0.0%	6, 85.7%		3, 100,0%	0, 0.0%	0, 0.0%
chr9p	24, 30.8%	44, 56.4%	9, 11.5%		38, 80.9%	5, 10.6%	4, 8.5%		26, 61.9%	13, 30.9%	3, 7.1%		13, 61.9%	4, 19.0%	3, 14.3%		3, 42.9%	4, 57.1%	0, 0.0%		0, 0.0%	2, 66.7%	1, 33.3%
CIC	6, 7.7%	0, 0.0%	0, 0.0%		22, 46.8%	0, 0.0%	0, 0.0%		5, 11.9%	0, 0.0%	0, 0.0%		2, 9.5%	0, 0.0%	0, 0.0%		0, 0.0%	0, 0.0%	0, 0.0%		0, 0.0%	0, 0.0%	0, 0.0%
EGFR	4, 5.1%	2, 2.6%	72, 92.3%		5, 10.6%	0, 0.0%	16, 34.0%		5, 11.9%	2, 4.8%	13, 30.9%		4, 19.0%	1, 4.8%	2, 9.5%		0, 0.0%	0, 0.0%	6, 85.7%		0, 0.0%	0, 0.0%	2, 66.7%
FBXW7	1, 1.3%	0, 0.0%	0, 0.0%		1, 2.1%	0, 0.0%	0, 0.0%		1, 2.4%	0, 0.0%	0, 0.0%		1, 4.8%	0, 0.0%	0, 0.0%		0, 0.0%	0, 0.0%	0, 0.0%		0, 0.0%	0, 0.0%	0, 0.0%
FGFR1	6, 7.7%	28, 35.9%	7, 9.0%		5, 10.6%	12, 25.5%	5, 10.6%		1, 2.4%	10, 23.8%	6, 14.3%		3, 14.3%	4, 19.0%	0, 0.0%		1, 14.3%	0, 0.0%	0, 0.0%		1, 33.3%	1, 33.3%	0, 0.0%
FGFR2	8, 10.3%	48, 61.5%	0, 0.0%		7, 14.9%	2, 4.3%	4, 8.5%		2, 4.8%	11, 26.2%	2, 4.8%		0, 0.0%	2, 9.5%	2, 9.5%		1, 14.3%	1, 14.3%	0, 0.0%		0, 0.0%	1, 33.3%	1, 33.3%
FGFR3	3, 3.8%	30, 38.5%	4, 5.1%		2, 4.3%	10, 21.3%	1, 2.1%		1, 2.4%	9, 21.4%	2, 4.8%		1, 4.8%	3, 14.3%	0, 0.0%		0, 0.0%	0, 0.0%	0, 0.0%		1, 33.3%	1, 33.3%	0, 0.0%
FGFR4	8, 10.3%	22, 28.2%	4, 5.1%		2, 4.3%	8, 17.0%	3, 6.4%		1, 2.4%	12, 28.6%	2, 4.8%		1, 4.8%	4, 19.0%	1, 4.8%		0, 0.0%	0, 0.0%	2, 28.6%		0, 0.0%	0, 0.0%	1, 33.3%
FUBP1	3, 3.8%	0, 0.0%	0, 0.0%		17, 36.2%	0, 0.0%	0, 0.0%		1, 2.4%	0, 0.0%	0, 0.0%		0, 0.0%	0, 0.0%	0, 0.0%		0, 0.0%	0, 0.0%	0, 0.0%		0, 0.0%	0, 0.0%	0, 0.0%
H3F3A	0, 0.0%	0, 0.0%	0, 0.0%		0, 0.0%	0, 0.0%	0, 0.0%		0, 0.0%	0, 0.0%	0, 0.0%		1, 4.8%	0, 0.0%	0, 0.0%		0, 0.0%	0, 0.0%	0, 0.0%		0, 0.0%	0, 0.0%	0, 0.0%
HIST1H3B	0, 0.0%	0, 0.0%	0, 0.0%		0, 0.0%	0, 0.0%	0, 0.0%		1, 2.4%	0, 0.0%	0, 0.0%		0, 0.0%	0, 0.0%	0, 0.0%		0, 0.0%	0, 0.0%	0, 0.0%		0, 0.0%	0, 0.0%	0, 0.0%
HIST1H3C	0, 0.0%	0, 0.0%	0, 0.0%		0, 0.0%	0, 0.0%	0, 0.0%		0, 0.0%	0, 0.0%	0, 0.0%		0, 0.0%	0, 0.0%	0, 0.0%		0, 0.0%	0, 0.0%	0, 0.0%		0, 0.0%	0, 0.0%	0, 0.0%
IDH1	0, 0.0%	0, 0.0%	0, 0.0%		45 95.7%	0, 0.0%	0, 0.0%		41, 97.6%	0, 0.0%	0, 0.0%		0, 0.0%	0, 0.0%	0, 0.0%		0, 0.0%	0, 0.0%	0, 0.0%		0, 0.0%	0, 0.0%	0, 0.0%
IDH2	0, 0.0%	0, 0.0%	0, 0.0%		2, 4.3%	0, 0.0%	0, 0.0%		0, 0.0%	0, 0.0%	0, 0.0%		0, 0.0%	0, 0.0%	0, 0.0%		0, 0.0%	0, 0.0%	0, 0.0%		0, 0.0%	0, 0.0%	0, 0.0%
KIT	6, 7.7%	2, 2.6%	33, 42.3%		3, 6.4%	4, 8.5%	13, 27.7%		2, 4.8%	0, 0.0%	13, 30.9%		2, 9.5%	0, 0.0%	6, 28.6%		0, 0.0%	0, 0.0%	0, 0.0%		0, 0.0%	0, 0.0%	0, 0.0%
KMT5B	9, 11.5%	0, 0.0%	0, 0.0%		6, 12.8%	0, 0.0%	0, 0.0%		6, 14.3%	0, 0.0%	0, 0.0%		6, 28.6%	0, 0.0%	0, 0.0%		0, 0.0%	0, 0.0%	0, 0.0%		1, 33.3%	0, 0.0%	0, 0.0%
KRAS	10, 12.8%	7, 9.0%	23, 29.5%		8, 17.0%	1, 2.1%	10, 21.3%		6, 14.3%	1, 2.4%	18, 42.9%		0, 0.0%	2, 9.5%	4, 19.0%		1, 14.3%	0, 0.0%	2, 28.6%		0, 0.0%	0, 0.0%	1, 33.3%
MAP2K1	0, 0.0%	0, 0.0%	0, 0.0%		0, 0.0%	0, 0.0%	0, 0.0%		0, 0.0%	0, 0.0%	0, 0.0%		0, 0.0%	0, 0.0%	0, 0.0%		0, 0.0%	0, 0.0%	0, 0.0%		0, 0.0%	0, 0.0%	0, 0.0%
MET	9, 11.5%	0, 0.0%	41, 52.6%		6, 12.8%	0, 0.0%	4, 8.5%		5, 11.9%	0, 0.0%	7, 16.7%		2, 9.5%	0, 0.0%	2, 9.5%		0, 0.0%	0, 0.0%	3, 42.9%		0, 0.0%	0, 0.0%	0, 0.0%
MYB	10, 12.8%	15, 19.2%	22, 28.2%		6, 12.8%	2, 4.3%	12, 25.5%		5, 11.9%	4, 9.5%	8, 19.0%		1, 4.8%	1, 4.8%	7, 33.3%		1, 14.3%	0, 0.0%	0, 0.0%		0, 0.0%	0, 0.0%	0, 0.0%
MYBL1	4, 5.1%	1, 1.3%	30, 38.5%		1, 2.1%	0, 0.0%	9, 19.1%		1, 2.4%	1, 2.4%	10, 23.8%		1, 4.8%	0, 0.0%	3, 14.3%		0, 0.0%	0, 0.0%	2, 28.6%		0, 0.0%	1, 33.3%	0, 0.0%
MYC	8, 10.3%	12, 15.4%	9, 11.5%		5, 10.6%	2, 4.3%	7, 14.9%		2, 4.8%	1, 2.4%	18, 42.9%		2, 9.5%	1, 4.8%	2, 9.5%		0, 0.0%	0, 0.0%	0, 0.0%		0, 0.0%	1, 33.3%	2, 66.7%
MYCN	4, 5.1%	5, 6.4%	7, 9.0%		1, 2.1%	4, 8.5%	8, 17.0%		0, 0.0%	0, 0.0%	6, 14.3%		0, 0.0%	2, 9.5%	6, 28.6%		0, 0.0%	1, 14.3%	0, 0.0%		0, 0.0%	0, 0.0%	0, 0.0%
NF1	10, 12.8%	0, 0.0%	0, 0.0%		1, 2.1%	0, 0.0%	0, 0.0%		0, 0.0%	0, 0.0%	0, 0.0%		2, 9.5%	0, 0.0%	0, 0.0%		1, 14.3%	0, 0.0%	0, 0.0%		0, 0.0%	0, 0.0%	0, 0.0%
NOTCH1	8, 10.3%	7, 9.0%	17, 21.8%		9, 19.1%	2, 4.3%	6, 12.8%		4, 9.5%	0, 0.0%	15, 35.7%		1, 4.8%	1, 4.8%	5, 23.8%		0, 0.0%	0, 0.0%	2, 28.6%		0, 0.0%	0, 0.0%	0, 0.0%
NRAS	0, 0.0%	0, 0.0%	0, 0.0%		0, 0.0%	0, 0.0%	0, 0.0%		1, 2.4%	0, 0.0%	0, 0.0%		1, 4.8%	0, 0.0%	0, 0.0%		0, 0.0%	0, 0.0%	0, 0.0%		0, 0.0%	0, 0.0%	0, 0.0%
NTRK2	10, 12.8%	7, 9.0%	27, 34.6%		2, 4.3%	2, 4.3%	15, 31.9%		3, 7.1%	1, 2.4%	20, 47.6%		3, 14.3%	1, 4.8%	4, 19.0%		1, 14.3%	0, 0.0%	0, 0.0%		0, 0.0%	0, 0.0%	0, 0.0%
NTRK3	16, 20.5%	4, 5.1%	15, 19.2%		8, 17.0%	4, 8.5%	11, 23.4%		5, 11.9%	1, 2.4%	7, 16.7%		1, 4.8%	0, 0.0%	3, 14.3%		0, 0.0%	0, 0.0%	1, 14.3%		1, 33.3%	0, 0.0%	0, 0.0%
PDGFRA	17, 21.8%	2, 2.6%	23, 29.5%		13, 27.7%	4, 8.5%	4, 8.5%		9, 21.4%	0, 0.0%	12, 28.6%		2, 9.5%	1, 4.8%	7, 33.3%		1, 14.3%	0, 0.0%	0, 0.0%		0, 0.0%	0, 0.0%	0, 0.0%
PEG3	8, 10.3%	2, 2.6%	32, 41.0%		0, 0.0%	45 95.7%	0, 0.0%		2, 4.8%	13, 31.0%	2, 4.8%		1, 4.8%	1, 4.8%	1, 4.8%		0, 0.0%	0, 0.0%	3, 42.9%		0, 0.0%	0, 0.0%	0, 0.0%
PIK3CA	4, 5.1%	1, 1.3%	43, 55.1%		9, 19.1%	0, 0.0%	19, 40.4%		7, 16.7%	0, 0.0%	23, 54.8%		3, 14.3%	1, 4.8%	8, 38.1%		3, 42.9%	0, 0.0%	3, 42.9%		0, 0.0%	0, 0.0%	3, 100%
PIK3CB	2, 2.6%	0, 0.0%	0, 0.0%		1, 2.1%	0, 0.0%	0, 0.0%		1, 2.4%	0, 0.0%	0, 0.0%		1, 4.8%	0, 0.0%	0, 0.0%		0, 0.0%	0, 0.0%	0, 0.0%		0, 0.0%	0, 0.0%	0, 0.0%
PIK3R1	5, 6.4%	0, 0.0%	0, 0.0%		2, 4.3%	0, 0.0%	0, 0.0%		4, 9.5%	0, 0.0%	0, 0.0%		1, 4.8%	0, 0.0%	0, 0.0%		0, 0.0%	0, 0.0%	0, 0.0%		0, 0.0%	0, 0.0%	0, 0.0%
PPM1D	8, 10.3%	2, 2.6%	14, 17.9%		3, 6.4%	0, 0.0%	10, 21.3%		3, 7.1%	0, 0.0%	7, 16.7%		3, 14.3%	0, 0.0%	5, 23.8%		0, 0.0%	0, 0.0%	0, 0.0%		0, 0.0%	0, 0.0%	0, 0.0%
PTEN	14, 17.9%	36, 46.1%	7, 9.0%		2, 4.3%	0, 0.0%	24, 51.1%		1, 2.4%	6, 14.3%	19, 45.2%		0, 0.0%	2, 9.5%	10, 47.6%		2, 28.6%	2, 28.6%	1, 14.3%		0, 0.0%	1, 33.3%	2, 66.7%
PTPN11	7, 9.0%	17, 21.8%	6, 7.7%		5, 10.6%	5, 10.6%	1, 2.1%		3, 7.1%	11, 26.2%	2, 4.8%		0, 0.0%	1, 4.8%	3, 14.3%		1, 14.3%	0, 0.0%	1, 14.3%		0, 0.0%	0, 0.0%	0, 0.0%
RB1	9, 11.5%	13, 16.7%	19, 24.4%		4, 8.5%	3, 6.4%	8, 17.0%		3, 7.1%	8, 19.0%	5, 11.9%		2, 9.5%	1, 4.8%	8, 38.1%		0, 0.0%	0, 0.0%	2, 28.6%		0, 0.0%	1, 33.3%	1, 33.3%
SMARCA4	2, 2.6%	0, 0.0%	0, 0.0%		3, 6.4%	0, 0.0%	0, 0.0%		4, 9.5%	0, 0.0%	0, 0.0%		0, 0.0%	0, 0.0%	0, 0.0%		0, 0.0%	0, 0.0%	0, 0.0%		0, 0.0%	0, 0.0%	0, 0.0%
SMARCB1	0, 0.0%	0, 0.0%	0, 0.0%		1, 2.1%	0, 0.0%	0, 0.0%		0, 0.0%	0, 0.0%	0, 0.0%		0, 0.0%	0, 0.0%	0, 0.0%		0, 0.0%	0, 0.0%	0, 0.0%		0, 0.0%	0, 0.0%	0, 0.0%
TERT	61, 78.2%	0, 0.0%	0, 0.0%		47, 100.0%	0, 0.0%	0, 0.0%		2, 4.8%	0, 0.0%	0, 0.0%		0, 0.0%	0, 0.0%	0, 0.0%		4, 57.1%	0, 0.0%	0, 0.0%		1, 33.3%	0, 0.0%	0, 0.0%
TOP3A	21, 26.9%	17, 21.8%	5, 6.4%		15, 31.9%	4, 8.5%	4, 8.5%		5, 11.9%	6, 14.3%	4, 9.5%		3, 14.3%	1, 4.8%	3, 14.3%		1, 14.3%	0, 0.0%	0, 0.0%		0, 0.0%	0, 0.0%	0, 0.0%
TP53	12, 15.4%	0, 0.0%	0, 0.0%		3, 6.4%	0, 0.0%	0, 0.0%		37, 88.1%	0, 0.0%	0, 0.0%		5, 23.8%	0, 0.0%	0, 0.0%		1, 14.3%	0, 0.0%	0, 0.0%		1, 33.3%	0, 0.0%	0, 0.0%
TSC1	1, 1.3%	0, 0.0%	0, 0.0%		1, 2.1%	0, 0.0%	0, 0.0%		0, 0.0%	0, 0.0%	0, 0.0%		0, 0.0%	0, 0.0%	0, 0.0%		0, 0.0%	0, 0.0%	0, 0.0%		0, 0.0%	0, 0.0%	0, 0.0%
TSC2	3, 3.8%	0, 0.0%	0, 0.0%		7, 14.9%	0, 0.0%	0, 0.0%		3, 7.1%	0, 0.0%	0, 0.0%		0, 0.0%	0, 0.0%	0, 0.0%		0, 0.0%	0, 0.0%	0, 0.0%		0, 0.0%	0, 0.0%	0, 0.0%
YAP1	0, 0.0%	0, 0.0%	0, 0.0%		1, 2.1%	0, 0.0%	0, 0.0%		1, 2.4%	0, 0.0%	0, 0.0%		0, 0.0%	0, 0.0%	0, 0.0%		0, 0.0%	0, 0.0%	0, 0.0%		0, 0.0%	0, 0.0%	0, 0.0%
